# Supplementary material for: Stimulation of the catalytic activity of the tyrosine kinase Btk by the adaptor protein Grb2
Source: eLife. 2023 Apr 26;12:e82676. doi: 10.7554/eLife.82676 (PMC10132808; doi:10.7554/eLife.82676)
Supplement: Figure 2—source data 1. [file elife-82676-fig2-data1.zip]

Archive with 4 entries (3 files):
- Figure 2 source data/
- __MACOSX/._Figure 2 source data
- Figure 2 source data/Figure 2 source data.xlsx
- __MACOSX/Figure 2 source data/._Figure 2 source data.xlsx
