# Supplementary material for: Stimulation of the catalytic activity of the tyrosine kinase Btk by the adaptor protein Grb2
Source: eLife. 2023 Apr 26;12:e82676. doi: 10.7554/eLife.82676 (PMC10132808; doi:10.7554/eLife.82676)
Supplement: Figure 2—source data 1. [file elife-82676-fig2-data1.zip › Figure 2 source data/Figure 2 source data.xlsx]

## Sheet: Figure 2A
Time (min)	Grb2 + Btk (n=3)			Grb2 only (n=1)
0	-0.0012735	0.0673582	0.0426942	0.00263911
0.25	0.117331	0.13143	0.101997	0.0030254
0.5	0.196186	0.186183	0.155976	0.00329527
0.75	0.176691	0.225662	0.207207	0.0033722
1	0.207188	0.26216	0.252947	0.00478791
1.25	0.250868	0.294495	0.295005	0.00457397
1.5	0.294204	0.327617	0.331536	0.0053016
1.75	0.32827	0.354374	0.367706	0.00412113
2	0.352985	0.380516	0.40631	0.00513675
2.25	0.38748	0.403616	0.43446	0.00509924
2.5	0.421371	0.425666	0.467251	0.00595421
2.75	0.446188	0.447876	0.495852	0.00599742
3	0.477846	0.467333	0.524962	0.00638833
3.25	0.500461	0.484488	0.554907	0.00604189
3.5	0.517229	0.504232	0.580109	0.0059862
3.75	0.538835	0.517536	0.601968	0.00612878
4	0.568767	0.529454	0.630108	0.00722512
4.25	0.585364	0.54522	0.649236	0.00557471
4.5	0.603379	0.559943	0.669919	0.00740851
4.75	0.646681	0.574882	0.689031	0.00781442
5	0.65093	0.582942	0.716229	0.00772969
5.25	0.645655	0.595219	0.735539	0.00761008
5.5	0.66492	0.609846	0.752964	0.00700818
5.75	0.669254	0.614361	0.775009	0.00689032
6	0.692834	0.624852	0.787349	0.00737802
6.25	0.700796	0.635711	0.807937	0.00713546
6.5	0.723825	0.646085	0.82254	0.00820659
6.75	0.733785	0.655299	0.835961	0.00782744
7	0.746457	0.65913	0.849329	0.00773245
7.25	0.765238	0.671677	0.871542	0.00723826
7.5	0.768249	0.679623	0.884987	0.00742075
7.75	0.78205	0.684023	0.90166	0.00715898
8	0.788931	0.693101	0.914289	0.00785985
8.25	0.797075	0.699708	0.929149	0.00801215
8.5	0.83661	0.707071	0.939439	0.00840738
8.75	0.815771	0.712063	0.951827	0.00748664
9	0.834712	0.716785	0.964325	0.0080373
9.25	0.850683	0.725389	0.976744	0.00768516
9.5	0.87932	0.728588	0.990502	0.00793414
9.75	0.862587	0.738909	1	0.00812851

## Sheet: Figure 2B
Time (min)	Full-length (n=5)					Proline-rich region (n=3)			SH3-SH2-Kinase (n=5)					SH2-Kinase (n=5)					Kinase (n=5)					Blank (n=3)
0	-0.0060405	-0.0063388	-0.0008007	0.00174526	-0.0003417	-0.0031558	-0.0006825	-0.0007794	-0.0021959	-0.0008063	-0.001141	-0.000289	-0.0002775	-0.0013282	-0.0014805	-0.0009926	0.00012534	-0.0005585	-0.0026169	-0.0015936	-0.0010928	-0.0005417	-0.0001662	-0.0021806	-0.0007576	-0.0005043
0.25	0.623046	0.657863	0.430899	0.83613	0.67835	0.374162	0.306147	0.280536	0.121568	0.147278	0.0792485	0.0500307	0.0226404	0.102562	0.127818	0.0419537	0.032792	0.0153732	0.0987924	0.110158	0.0336405	0.0279642	0.0184262	0.0886973	0.0183038	0.0125064
0.5	0.830853	0.824765	0.627193	0.939006	0.948048	0.382285	0.332873	0.309472	0.127891	0.163459	0.0886124	0.0441761	0.0226918	0.111664	0.140183	0.0427658	0.0334056	0.0145819	0.106752	0.124028	0.0356069	0.0295863	0.0185749	0.0962581	0.0196215	0.0106203
0.75	0.908539	0.893701	0.73791	0.968426	0.55846	0.392069	0.342638	0.326408	0.120176	0.168082	0.0889268	0.0466107	0.0239996	0.119442	0.146237	0.0465127	0.0356454	0.0150827	0.111705	0.128098	0.0372767	0.0323471	0.0194341	0.102193	0.0206608	0.0105935
1	0.939094	0.916618	0.812274	0.981643	0.719272	0.396853	0.352273	0.334894	0.121367	0.169559	0.0898668	0.0463924	0.0247469	0.122508	0.147491	0.0477303	0.0349527	0.0158199	0.115851	0.130044	0.0382418	0.0332909	0.0200675	0.0904454	0.0198111	0.0105481
1.25	0.955101	0.938956	0.862672	0.985501	0.815876	0.400086	0.353074	0.342128	0.123592	0.172424	0.0907028	0.0465548	0.0248153	0.124738	0.150826	0.0479621	0.0366021	0.0161719	0.119507	0.131262	0.0387781	0.0325483	0.0199959	0.0914732	0.0186398	0.0106523
1.5	0.963772	0.953691	0.89544	1	0.883481	0.403791	0.360904	0.345928	0.126948	0.172097	0.0905844	0.0472127	0.0250968	0.126267	0.152836	0.0492645	0.0366242	0.0165121	0.109345	0.131169	0.0393194	0.0326017	0.0204475	0.0942054	0.0183262	0.0106122
1.75	0.969585	0.960067	0.914122	0.997058	0.922854	0.407761	0.36241	0.350944	0.128637	0.172883	0.0902829	0.0473607	0.0254696	0.134133	0.151926	0.0498863	0.0363993	0.0165557	0.111167	0.132653	0.0401088	0.0324587	0.0202589	0.095852	0.0186348	0.0102935
2	0.971717	0.961457	0.938166	0.992609	0.948305	0.413627	0.36159	0.355007	0.129338	0.172784	0.0918438	0.0476888	0.0254261	0.113661	0.154077	0.0504608	0.0370906	0.0170742	0.113962	0.133074	0.0399787	0.0325006	0.0206276	0.0981958	0.0187504	0.0102588
2.25	0.980366	0.960849	0.949757	0.994793	0.964525	0.400919	0.36228	0.358644	0.13007	0.172462	0.0916768	0.0473942	0.0253458	0.11565	0.154784	0.0513561	0.0368934	0.0169514	0.114836	0.134528	0.0416053	0.0324102	0.0206596	0.0998842	0.0185553	0.0102848
2.5	0.977424	0.959288	0.965185	0.992784	0.97823	0.407643	0.364208	0.363359	0.132048	0.172911	0.0909088	0.0477692	0.0256881	0.116214	0.155143	0.0516334	0.0366771	0.0171822	0.116887	0.135277	0.0424076	0.0330732	0.0205221	0.101171	0.0181764	0.0107023
2.75	0.981374	0.951171	0.969067	0.992267	0.98155	0.409137	0.362416	0.359893	0.132576	0.173484	0.092329	0.0458468	0.0262623	0.116308	0.15667	0.0514547	0.0370253	0.0177944	0.118622	0.134419	0.0423024	0.0322814	0.0207903	0.102973	0.0185561	0.0103876
3	0.980216	0.946344	0.982153	0.992376	0.985138	0.41369	0.363347	0.362575	0.132352	0.173768	0.0924594	0.0461855	0.0263297	0.118799	0.15593	0.0520036	0.0369243	0.0178834	0.120405	0.135164	0.0431781	0.03268	0.0206973	0.104111	0.0185374	0.0101809
3.25	0.97973	0.931857	0.990512	0.991208	0.995432	0.414779	0.365715	0.364217	0.133362	0.172462	0.0923141	0.0458503	0.0262594	0.118618	0.154865	0.0526385	0.0369616	0.0181826	0.121019	0.135186	0.0429613	0.0331591	0.0208577	0.104462	0.0185104	0.0105137
3.5	0.979579	0.924622	0.984985	0.983556	0.997548	0.415693	0.365522	0.366915	0.134077	0.172985	0.0919626	0.0459376	0.0265139	0.118532	0.155627	0.0528019	0.0365745	0.0177612	0.122176	0.135828	0.0434288	0.0330204	0.0213825	0.105864	0.0185131	0.0103036
3.75	0.981432	0.912219	0.99342	0.980207	0.999237	0.416421	0.367106	0.368728	0.1332	0.172679	0.0920987	0.0459217	0.0274229	0.119658	0.156179	0.052447	0.0364274	0.0176125	0.122826	0.135297	0.0433305	0.0324362	0.0203252	0.105961	0.018062	0.0104847
4	0.983944	0.910983	0.98982	0.976961	0.998243	0.420379	0.367679	0.366727	0.133618	0.173172	0.093382	0.045596	0.0267525	0.120049	0.15578	0.0529231	0.0365754	0.0178908	0.124601	0.135489	0.0427262	0.0320404	0.0206056	0.107285	0.0184135	0.0103879
4.25	0.983647	0.893865	0.996559	0.974168	1	0.426534	0.366162	0.368153	0.134147	0.17306	0.0926894	0.0454442	0.0271154	0.120248	0.155226	0.0530438	0.0363298	0.0179087	0.125658	0.136603	0.0441873	0.0326348	0.0200593	0.108024	0.0181076	0.0106204
4.5	0.986449	0.887577	0.99793	0.972927	0.993841	0.427091	0.369184	0.366799	0.13383	0.171792	0.0927108	0.0462207	0.0277846	0.120389	0.155164	0.0530341	0.0361619	0.0183493	0.12492	0.136958	0.0443775	0.0323796	0.0200136	0.10881	0.0183164	0.0104058
4.75	0.979536	0.883226	0.994569	0.968252	0.985618	0.423889	0.368691	0.36774	0.134706	0.173776	0.0930565	0.0452709	0.0275095	0.11983	0.155255	0.0527955	0.0352504	0.0179797	0.125857	0.137546	0.0451715	0.0326857	0.0204771	0.109995	0.0181354	0.0104879
5	0.979886	0.874965	0.99477	0.966427	0.985879	0.424591	0.37065	0.367486	0.133758	0.171105	0.0933983	0.0457751	0.0285201	0.121176	0.154064	0.0532005	0.0360601	0.0184619	0.126707	0.138372	0.0448816	0.0322193	0.0210589	0.110655	0.0180154	0.0102793
5.25	0.982449	0.870862	0.998018	0.960289	0.981688	0.425682	0.368604	0.367184	0.133726	0.171833	0.0934944	0.0457056		0.121187	0.153884	0.0533216	0.0356141		0.127809	0.139649	0.0460765	0.0327627		0.110781	0.0182446
5.5	0.979686	0.862434	0.99783	0.9549	0.980744	0.427168	0.367289	0.367885	0.132897	0.17196	0.0937675	0.0458219		0.121674	0.154106	0.0534831	0.0350525		0.127085	0.140426	0.0464236	0.0322985		0.111492	0.0183847
5.75	0.97852	0.861709	0.992198	0.950543	0.977325	0.42993	0.367358	0.366751	0.133103	0.17117	0.0939309	0.0456574		0.121675	0.155567	0.0536664	0.0355264		0.126495	0.140738	0.0462333	0.0325946		0.111607	0.0178838
6	0.984126	0.861398	0.997694	0.949653	0.972498	0.429326	0.367821	0.370318		0.172456	0.0937546	0.0459102		0.122483	0.156458	0.0533254	0.0346656		0.128228	0.14151	0.0464206	0.0318018		0.111621	0.0180731
6.25	0.982005	0.847247	0.995341	0.946424	0.970965	0.434237	0.368469	0.369169		0.170797	0.0941139	0.0461015		0.122681	0.154712	0.0540958	0.0352249		0.128086	0.140847	0.0475545	0.0317901		0.112459	0.0183919
6.5	0.978627	0.844261	0.991083	0.948779	0.967507	0.433193	0.364494	0.368613		0.171785	0.0937005	0.0458481		0.121998	0.152624	0.053464	0.0353005		0.12891	0.142547	0.0473679	0.0318964		0.113682	0.018076
6.75	0.981112	0.839134	0.997143	0.943688	0.96745	0.428777	0.365794	0.37125		0.171079	0.0944736	0.0455332		0.122104	0.152625	0.054124	0.0351237		0.129854	0.141844	0.0472122	0.0317416		0.113599	0.0181334
7	0.981359	0.838705	0.998673	0.938887	0.963128	0.430867	0.366029	0.372628		0.172551	0.0943114	0.0455374		0.123204		0.0551572	0.0352098		0.128595	0.141408	0.0478828	0.031699		0.113177	0.0180975
7.25	0.976281	0.842961	0.996477	0.935376	0.963393	0.433044	0.365348	0.369806		0.171251	0.0940291	0.0455712		0.12298		0.0547663	0.0353766		0.128277	0.142892	0.0478464	0.0319368		0.114458	0.0183074
7.5	0.975218	0.834715	0.996357	0.933352	0.954952	0.434297	0.364021	0.372248		0.171744	0.0944349	0.0457512		0.123008		0.0547465	0.0349421		0.129403	0.141524	0.0481306	0.0323629		0.114493	0.0183153
7.75	0.972779	0.831028	1	0.930125	0.965737	0.434014	0.365543	0.370912		0.170711	0.0952584	0.0459208		0.122727		0.0544094	0.0351638		0.127144	0.143373	0.048007	0.0321836		0.114106	0.0183986
8	0.972479	0.830453	0.998241	0.927652	0.952438	0.433415	0.364183	0.370266		0.171427	0.0961021	0.0455809		0.124015		0.0543165	0.0345534		0.128958	0.142099	0.0484894	0.0323432		0.115479	0.0182634
8.25	1	0.827794	0.997192	0.922657	0.949567	0.432528	0.36473	0.366429		0.170598	0.0955315	0.0456006		0.123675		0.0542186	0.0345539		0.128883	0.142715	0.0480933	0.0316002		0.114394	0.0182105
8.5		0.829891	0.999887	0.920783	0.948316	0.435442	0.364432			0.170454	0.094426	0.0454456		0.123025		0.0545249	0.0340431		0.129011	0.140933	0.0482574	0.0313216		0.115051	0.018455
8.75			0.996365	0.919582	0.948089	0.432669	0.363843			0.17051	0.0947001	0.0458855				0.0549432	0.0346669		0.128999	0.140851	0.0478871	0.0320467		0.114614	0.0181532
9			0.207551	0.913275	0.943827	0.43426	0.362807			0.171058	0.0951717	0.0455569				0.0546441	0.0345287		0.129518	0.140986	0.0494868	0.0318		0.115365	0.0184192
9.25			0.0492655	0.91446	0.941759					0.170758	0.095753	0.0457942				0.054647	0.0350059			0.140543	0.0493801	0.0315054			0.0184085
9.5			0.0474762	0.917917	0.938701					0.171034	0.0952202	0.045334				0.0543343	0.0345546			0.139689	0.0489752	0.0314328			0.0185089
9.75			0.0475499	0.911725	0.939					0.170192		0.0450637				0.0546654	0.0342687			0.139137	0.0489297	0.0312035			0.0181872
10			0.0467318	0.90561	0.932725					0.170275		0.044701				0.0544259	0.0338762			0.13877	0.0495419	0.0313523			0.0185577
10.25			0.0463668	0.907194	0.934586					0.170591		0.0453042				0.0541383	0.0344873			0.138174	0.0493427	0.0310301			0.0187485
10.5			0.0453112	0.906344	0.928823					0.167712		0.0451983				0.0551643	0.0333808			0.137485	0.0493951	0.0313067			0.0186758
10.75			0.0444425	0.902291	0.925554					0.169909		0.0450175				0.0547329	0.0336187			0.136713	0.0496066	0.03104			0.0184176
11			0.0446125	0.893351	0.930884					0.170611		0.0452572				0.0549502	0.0327908			0.136341	0.0496117	0.0310848			0.0183301
11.25			0.0449317	0.89227	0.921919					0.169858		0.0456195				0.0545055	0.0330378			0.137418	0.0508448	0.0307081			0.0185213
11.5			0.04397	0.891429	0.923639					0.169627		0.0448733				0.0548233	0.0327386			0.136138	0.0505588	0.0306189			0.0185007
11.75			0.0438258	0.891857	0.921778					0.17051		0.0448568				0.0548661	0.0329084			0.134798	0.0505612	0.0304195			0.0184911
12			0.0431088	0.888784	0.914302					0.167978		0.0447092				0.0548817	0.033055				0.0511249	0.0307718			0.0185209
12.25			0.0429383	0.884663	0.915396							0.0447635				0.0548629	0.0328281				0.0509265	0.0307653			0.0183429
12.5			0.0430575	0.881294	0.916096							0.0447136				0.0548541	0.0320802				0.0508989	0.0305609			0.0184299
12.75			0.0427522	0.884057	0.916159							0.0442048				0.0545029	0.0325708				0.0513772	0.0309467			0.0183994
13			0.0428178	0.876886	0.905713							0.0448459				0.0544406	0.0331364				0.0513783	0.0310509			0.0190017
13.25			0.0430436	0.880686	0.903933							0.0454203				0.0543855	0.0322908				0.0513913	0.0307811			0.0186361
13.5			0.0419209	0.87506	0.905671							0.0454442				0.0549341	0.0323643				0.0520475	0.0309978			0.0188718
13.75			0.0416629	0.87557	0.899544							0.0447982				0.0549979	0.0323837				0.0518913	0.0302854			0.018404
14			0.0422365	0.872813	0.900593							0.0450881				0.0549572	0.0321959				0.0509531	0.0306748			0.0188539
14.25			0.042367	0.872393												0.0547733					0.0515043
14.5			0.0416583	0.866393												0.0546511					0.0510883
14.75			0.0417881	0.866581												0.0550729					0.0514812
15			0.0417052	0.865259												0.0552065					0.0501144
15.25			0.0418743	0.862669												0.0547744					0.0497005
15.5			0.0419757	0.866021												0.0546213
15.75			0.0413421	0.859705												0.0544462
16			0.0422568	0.856159												0.0545509
16.25			0.0422039	0.854765												0.0544271
16.5			0.0417698	0.853064												0.0545387
16.75			0.0421905	0.852265												0.054461
17			0.0415315	0.855119												0.0553913
17.25			0.0415611	0.851583												0.0549142
17.5			0.0405271	0.850173												0.0547357
17.75			0.0420837	0.851078												0.0551572
18			0.0410922	0.846662												0.055135
18.25			0.0414762	0.844266												0.0543882
18.5			0.0415545	0.844689												0.0550955
18.75			0.0414282													0.0547945
19			0.0417418													0.0549029
19.25
19.5
19.75
20

## Sheet: Figure 2C
Time (min)	+ 500 nM Unlabeled Grb2	+ 500 nM Unlabeled Grb2	+ Buffer	+ Buffer
0	1	1	1	1
0.25	0.208308	0.992741		0.996402
0.5	0.0494452	0.633233	0.914133	1.07556
0.75	0.0476494	0.323854	0.859498	1.00013
1	0.0477234	0.273646	0.848408	0.956208
1.25	0.0469023	0.264118	0.853959	0.960218
1.5	0.046536	0.263936	0.849399	0.960723
1.75	0.0454765	0.260697	0.854707	0.961677
2	0.0446046	0.260736	0.848616	0.959356
2.25	0.0447753	0.258557	0.847031	0.967773
2.5	0.0450957	0.253112	0.847071	0.966232
2.75	0.0441304	0.24719	0.84517	0.969574
3	0.0439857	0.247114	0.841324	0.964481
3.25	0.0432661	0.248425	0.838351	0.960601
3.5	0.043095	0.243783	0.835348	0.967493
3.75	0.0432146	0.241802	0.835704	0.971809
4	0.0429081	0.240054	0.827882	0.970586
4.25	0.042974	0.239967	0.835601	0.956195
4.5	0.0432007	0.235694	0.825579	0.962766
4.75	0.0420738	0.2352	0.826958	0.959198
5	0.0418149	0.233322	0.820897	0.960458
5.25	0.0423906	0.232324	0.826643	0.954618
5.5	0.0425216	0.22974	0.821769	0.952157
5.75	0.0418103	0.226707	0.820067	0.953076
6	0.0419405	0.2254	0.821614	0.945936
6.25	0.0418574	0.222457	0.815725	0.946343
6.5	0.0420271	0.220077	0.81362	0.937938
6.75	0.0421289	0.217783	0.818035	0.93912
7	0.0414929	0.21812	0.811959	0.938762
7.25	0.0424109	0.2149	0.810916	0.930912
7.5	0.0423578	0.210716	0.807578	0.931046
7.75	0.0419222	0.209147	0.807423	0.922638
8	0.0423444	0.209275	0.810856	0.930479
8.25	0.041683	0.208177	0.807435	0.929545
8.5	0.0417127	0.204106	0.803342	0.918975
8.75	0.0406749	0.199703	0.794015	0.924508
9	0.0422372	0.199972	0.80257	0.91606
9.25	0.0412422	0.201691	0.792762	0.9175
9.5	0.0416275	0.200149	0.794409	0.910357
9.75	0.0417061	0.198146	0.793211	0.908181
10	0.0415794	0.197721	0.784648	0.908112

## Sheet: Figure 2 - figure supplement 1
Time (min)	30 nM Btk	30 nM Btk	30 nM Btk	300 nM Btk	300 nM Btk
0	0.992571	6.52257	6.22456	0.427857	11.623
0.166667	40.4675	79.9266	27.4503	57.5599	69.571
0.333333	33.8084	86.3646	29.5151	87.2249	86.976
0.5	38.8799	103.526	37.2624	110.415	108.593
0.666667	40.308	103.43	39.0455	133.757	126.518
0.833333	41.5006	106.337	45.9565	153.185	140.815
1	45.9316	112.729	41.8785	169.596	164.322
1.16667	50.5279	113.701	45.6211	179.501	169.766
1.33333	52.2253	120.261	44.8821	195.608	182.076
1.5	48.2161	120.046	48.0289	213.663	197.24
1.66667	54.792	128.471	50.8667	228.837	203.234
1.83333	54.3545	127.266	49.8724	246.056	206.89
2	60.3578	133.854	51.8551	250.112	224.368
2.16667	59.1129	135.73	55.5037	256.606	238.039
2.33333	56.6481	139.305	51.779	269.417	235.527
2.5	55.3595	142.028	56.9246	272.977	238.511
2.66667	57.7499	142.801	57.0021	287.549	255.262
2.83333	56.6061	138.824	57.9381	301.145	259.618
3	54.3021	143.744	58.0194	312.065	272.332
3.16667	58.7342	142.968	54.6077	322.201	267.95
3.33333	59.7359	141.267	58.6665	337.427	278.452
3.5	61.9849	144.181	55.191	342.58	274.663
3.66667	67.5295	144.955	59.6628	335.499	289.288
3.83333	60.4354	150.739	60.3619	342.817	288.22
4	58.8596	145.251	57.96	354.604	280.082
4.16667	65.0445	148.359	63.1103	356.676	294.685
4.33333	57.3737	147.23	62.681	358.042	301.184
4.5	65.3537	150.848	59.6119	376.263	307.216
4.66667	66.4747	144.594	60.6016	375.191	309.484
4.83333	61.2964	148.292	62.8526	373.912	312.738
5	67.574	151.003	66.7105	383.395	313.083
5.16667	60.514	149.375	67.0247	385.911	318.641
5.33333	59.8982	151.568	59.1752	401.751	321.333
5.5	66.3486	148.838	63.3974	394.006	317.119
5.66667	64.2366	151.265	60.5504	406.867	314.854
5.83333	64.9233	149.298	65.0736	416.696	324.18
6	63.7003	153.703	65.0817	414.391	337.127
6.16667	70.2425	146.604	63.8346	417.982	332.674
6.33333	66.2263	142.963	65.9277	415.241	327.899
6.5	64.5485	150.195	67.3091	426.53	333.678
6.66667	71.0807	147.513	69.2228	429.33	334.734
6.83333	67.8596	148.52	68.1348	418.524	334.812
7	66.6841	145.711	69.3062	425.848	343.891
7.16667	68.8601	151.44	72.6447	438.839	346.796
7.33333	62.3625	148.045	67.6653	443.625	358.982
7.5	64.8158	152.152	68.2775	446.075	339.099
7.66667	68.8693	157.055	69.4435	439.349	350.069
7.83333	70.5814	151.803	69.9433	440.769	350.857
8	62.1015	155.794	62.4692	446.517	349.654
8.16667	64.9218	153.031	66.1613	444.428	352.48
8.33333	67.2959	148.685	62.9271	438.607	355.812
8.5	63.0666	149.395	67.1758	455.506	358.703
8.66667	65.5461	154.51	64.5664	449.056	368.452
8.83333	70.6829	151.086	66.5761	442.07	348.897
9	65.4274	153.443	62.8027	454.328	367.906
9.16667	67.0817	146.447	64.1145	461.405	373.967
9.33333	67.4917	148.116	63.4363	449.753	364.469
9.5	67.8345	147.704	64.26	466.594	365.824
9.66667	66.7877	150.213	64.6613	461.397	355.724
9.83333	66.9242	145.995	70.1503	477.746	367.343
10	70.3383	150.805	66.4609	471.227	365.262
