# Supplementary material for: Stimulation of the catalytic activity of the tyrosine kinase Btk by the adaptor protein Grb2
Source: eLife. 2023 Apr 26;12:e82676. doi: 10.7554/eLife.82676 (PMC10132808; doi:10.7554/eLife.82676)
Supplement: Figure 4—source data 1. [file elife-82676-fig4-data1.zip]

Archive with 14 entries (13 files):
- Figure 4 source data/
- __MACOSX/._Figure 4 source data
- Figure 4 source data/Figure 4A-source data 2.jpeg
- __MACOSX/Figure 4 source data/._Figure 4A-source data 2.jpeg
- Figure 4 source data/.DS_Store
- __MACOSX/Figure 4 source data/._.DS_Store
- Figure 4 source data/Figure 4A-source data 4.jpg
- __MACOSX/Figure 4 source data/._Figure 4A-source data 4.jpg
- Figure 4 source data/Figure 4A-source data 5.png
- __MACOSX/Figure 4 source data/._Figure 4A-source data 5.png
- Figure 4 source data/Figure 4A-source data 1.jpg
- __MACOSX/Figure 4 source data/._Figure 4A-source data 1.jpg
- Figure 4 source data/Figure 4A-source data 3.jpg
- __MACOSX/Figure 4 source data/._Figure 4A-source data 3.jpg
